# Supplementary material for: Partitioning Entropy with Action Mechanics: Predicting Chemical Reaction Rates and Gaseous Equilibria of Reactions of Hydrogen from Molecular Properties
Source: Entropy (Basel). 2021 Aug 16;23(8):1056. doi: 10.3390/e23081056 (PMC8392617; doi:10.3390/e23081056)
Supplement: Supplementary file 1 [file entropy-23-01056-s001.zip]

Archive with 1 entries (1 files):
- entropy-1316017-supplementary.pdf
